# Supplementary material for: Epidermal Wnt signalling regulates transcriptome heterogeneity and proliferative fate in neighbouring cells
Source: Genome Biol. 2018 Jan 15;19:3. doi: 10.1186/s13059-017-1384-y (PMC5769491; doi:10.1186/s13059-017-1384-y)
Supplement: Supplementary file 2 — Related to Fig. 1e. List of marker genes for each keratinocyte cell state (states A–E). Table S2. Related to Fig. 3f. Differentially dispersed genes for states A–E. Table S3. Related to Fig. 4a. Genes dynamically expressed (and statistically significant) along the NCA Wnt-induced cell state transition. Cluster represents the four clusters of gene expression shown in Fig. 4a. Table S4. Related to Fig. 4b-d. List of TFs identified as regulating the NCA Wnt-induced cell state transition. (XLSX 71 kb) [file 13059_2017_1384_MOESM2_ESM.xlsx]

## Sheet: ST1 - State Marker Genes
Marker genes for each state as determined by differential expression analysis; see methods.
State	Gene	qval	logFC
State A	Atad5	7.46183e-06	0.404243
State A	Aurkb	1.60856e-08	0.460572
State A	Brca1	1.17691e-06	0.429842
State A	Cdc7	4.56108e-09	0.431364
State A	Cdca2	3.20078e-08	0.41603
State A	Chaf1a	1.29468e-06	0.44064
State A	Cit	8.3348e-08	0.40196
State A	Incenp	1.9571e-07	0.448107
State A	Kif11	5.83264e-10	0.441274
State A	Kif20b	0.000101401	0.424741
State A	Kntc1	2.12468e-07	0.43478
State A	Mis18bp1	1.01875e-07	0.472368
State A	Ndc80	0.00378631	0.406966
State A	Stil	7.17119e-06	0.432898
State A	Top2a	2.49906e-10	0.515342
State A	Ttk	6.96209e-07	0.403735
State A	Zgrf1	4.7047e-06	0.400516
State B	Mmp12	0.000150729	0.524128
State B	Tmc7	0.0303546	0.406486
State B	Tnc	6.67856e-07	0.428134
State C	2310030G06Rik	0.000652399	0.438109
State C	Acmsd	0.033212	0.415421
State C	Acsbg1	0.000179403	0.40745
State C	Adgrf4	2.78504e-10	0.435918
State C	Aldoc	1.41004e-06	0.457604
State C	Anxa8	3.23979e-23	0.551289
State C	Arg1	6.80981e-63	0.659243
State C	Arhgef5	5.3665e-05	0.422142
State C	Atf3	5.04919e-26	0.516195
State C	Atg9b	1.05458e-14	0.472231
State C	Atp9a	0.0024195	0.420059
State C	Calcb	1.33868e-35	0.480472
State C	Casq2	3.97196e-38	0.511457
State C	Ccdc68	4.57452e-05	0.429388
State C	Cdh1	1.88791e-57	0.552098
State C	Cldn4	8.55518e-60	0.561601
State C	Clu	1.54766e-07	0.713989
State C	Col17a1	3.68525e-49	0.473973
State C	Cotl1	5.77869e-05	0.420813
State C	Crabp2	6.78925e-07	0.458097
State C	Ctsh	1.96135e-10	0.498765
State C	Dapk2	2.2545e-10	0.417525
State C	Dgka	0.00397539	0.441235
State C	Dsc3	1.92979e-24	0.418243
State C	Dsg2	6.73945e-36	0.521064
State C	Dsg3	9.46494e-38	0.483722
State C	Dsp	6.65906e-65	0.606907
State C	Dynap	1.17729e-27	0.522299
State C	Ehf	1.56793e-10	0.603148
State C	Endod1	3.20949e-23	0.511059
State C	Epcam	9.51504e-41	0.518579
State C	Eya2	3.14078e-14	0.479082
State C	F11r	1.04905e-09	0.441452
State C	Fermt1	1.07778e-23	0.470334
State C	Fgf1	1.40292e-18	0.43699
State C	Fos	1.32909e-12	0.536867
State C	Foxq1	0.000130268	0.454015
State C	Fxyd3	1.5027e-34	0.466318
State C	Gm5414	2.55662e-09	0.441599
State C	Gpx2	1.91308e-45	0.521271
State C	Grhl2	3.45235e-17	0.445533
State C	Igfbp3	5.26672e-13	0.463794
State C	Ikzf2	0.000233268	0.438349
State C	Irf6	2.91252e-40	0.479834
State C	Itga6	1.05458e-22	0.424053
State C	Jup	1.35599e-21	0.469321
State C	Kctd11	4.25041e-05	0.459778
State C	Krt14	1.96836e-48	0.593055
State C	Krt15	4.22734e-09	0.511419
State C	Krt16	8.29281e-42	0.517633
State C	Krt17	1.20122e-59	0.625132
State C	Krt18	5.85283e-61	0.584988
State C	Krt19	0.000513518	0.464277
State C	Krt42	2.39493e-11	0.489492
State C	Krt5	3.26891e-40	0.551435
State C	Krt6a	6.65906e-65	0.60718
State C	Krt6b	4.49524e-61	0.632844
State C	Krt8	2.89388e-21	0.530524
State C	Lad1	9.47547e-41	0.511486
State C	Lama3	1.76307e-44	0.44737
State C	Lamb3	1.45868e-29	0.443273
State C	Lypd3	2.45445e-44	0.4116
State C	Macc1	3.34174e-19	0.423963
State C	Mapk13	1.04519e-05	0.424924
State C	Mn1	2.56737e-08	0.471024
State C	Moxd1	3.16213e-38	0.538045
State C	Mpzl2	9.5825e-27	0.427591
State C	Msln	3.43158e-25	0.638811
State C	Nlrp10	1.67249e-13	0.442761
State C	Ociad2	1.18883e-05	0.462172
State C	Omd	0.02978	0.516192
State C	Osgin1	1.34918e-16	0.624007
State C	Palmd	2.29812e-22	0.5754
State C	Perp	1.826e-42	0.588836
State C	Pkp1	1.32156e-09	0.516775
State C	Plcg2	0.043172	0.467941
State C	Plet1	1.30608e-49	0.406286
State C	Pmaip1	2.10163e-16	0.461109
State C	Pof1b	6.69687e-20	0.483217
State C	Prickle1	0.00422988	0.422822
State C	Pthlh	1.18188e-27	0.635441
State C	Ptprf	9.16322e-38	0.567785
State C	Rab25	1.01597e-28	0.504682
State C	S100a16	5.69176e-07	0.581858
State C	Samd12	3.98983e-05	0.462849
State C	Sema4d	5.01155e-12	0.451756
State C	Serpinb5	6.06395e-57	0.559129
State C	Serpinb6b	6.91696e-12	0.440258
State C	Sfn	5.66443e-45	0.525566
State C	Sprr1a	6.7921e-47	0.745191
State C	Srd5a1	1.9088e-08	0.511208
State C	Stap2	0.000161513	0.42233
State C	Tacstd2	1.22096e-41	0.504791
State C	Tmprss11e	2.009e-47	0.621617
State C	Tnc	6.67856e-07	0.514524
State C	Trim29	8.30431e-06	0.515905
State C	Uba52	3.93832e-05	0.681837
State C	Upk3bl	1.96202e-30	0.606004
State C	Wfdc18	9.44962e-14	0.887187
State C	Wfdc2	3.59696e-12	0.443079
State D	Adamtsl4	1.30928e-05	0.482383
State D	Aqp3	2.95187e-20	0.533074
State D	Arg1	6.80981e-63	0.567326
State D	Blnk	2.14916e-24	0.502148
State D	Cdcp1	4.17558e-14	0.458023
State D	Cdh1	1.88791e-57	0.626861
State D	Cers3	5.85561e-29	0.65248
State D	Cgn	1.29106e-07	0.44049
State D	Cldn4	8.55518e-60	0.570673
State D	Clic3	3.39917e-22	0.410326
State D	Col17a1	3.68525e-49	0.501524
State D	Ctsh	1.96135e-10	0.458648
State D	Cwh43	7.86624e-09	0.553959
State D	Cxcl16	4.66149e-07	0.406192
State D	Cxcl3	0.000816908	0.415104
State D	Cysrt1	2.72917e-16	0.412844
State D	Cystm1	1.54235e-16	0.508113
State D	Dmkn	8.01204e-55	0.62374
State D	Dsc2	4.18645e-21	0.646113
State D	Dsc3	1.92979e-24	0.467574
State D	Dsg2	6.73945e-36	0.455465
State D	Dsg3	9.46494e-38	0.536382
State D	Dsp	6.65906e-65	0.570464
State D	Dynap	1.17729e-27	0.51304
State D	Elf3	2.42198e-21	0.430637
State D	Epcam	9.51504e-41	0.621521
State D	Erbb3	3.31129e-16	0.42787
State D	Esrp1	1.92805e-31	0.593081
State D	Fam213a	4.03574e-10	0.410756
State D	Fam84a	0.00299644	0.419362
State D	Fgfbp1	9.69174e-53	0.733944
State D	Fxyd3	1.5027e-34	0.500415
State D	Gabrp	2.70213e-21	0.440941
State D	Gm1045	4.30634e-20	0.413324
State D	Gpx2	1.91308e-45	0.51708
State D	Il1a	7.41129e-42	0.643227
State D	Il24	1.13129e-42	0.596666
State D	Irf6	2.91252e-40	0.486937
State D	Itga3	2.16004e-15	0.463343
State D	Itgb4	1.01504e-11	0.539727
State D	Jup	1.35599e-21	0.473664
State D	Kcnk1	2.30193e-24	0.42626
State D	Klk10	7.85294e-52	0.445319
State D	Klk8	7.04346e-18	0.513061
State D	Krt14	1.96836e-48	0.575972
State D	Krt17	1.20122e-59	0.594401
State D	Krt18	5.85283e-61	0.617443
State D	Krt5	3.26891e-40	0.577493
State D	Krt6a	6.65906e-65	0.706793
State D	Krt6b	4.49524e-61	0.584419
State D	Krt8	2.89388e-21	0.518957
State D	Lad1	9.47547e-41	0.440898
State D	Lama3	1.76307e-44	0.478527
State D	Lgi4	5.39768e-24	0.482706
State D	Lmo7	4.27792e-07	0.4043
State D	Ltf	2.73508e-40	0.451764
State D	Ly6d	1.17007e-72	0.475619
State D	Lypd3	2.45445e-44	0.627424
State D	Mal2	3.14557e-46	0.632553
State D	Mboat1	1.556e-09	0.479152
State D	Mpzl2	9.5825e-27	0.489044
State D	Msln	3.43158e-25	0.470019
State D	Mxd1	3.10894e-06	0.410243
State D	Nbeal2	0.000417504	0.452802
State D	Nectin4	1.70457e-06	0.418364
State D	Oasl1	1.9147e-12	0.476492
State D	Ocln	5.92865e-30	0.469005
State D	Ovol1	1.01425e-24	0.481554
State D	Perp	1.826e-42	0.538156
State D	Plet1	1.30608e-49	0.663804
State D	Ppbp	2.01274e-65	0.849905
State D	Prrg4	1.63087e-25	0.457739
State D	Prss22	7.60059e-14	0.555941
State D	Psapl1	2.33827e-25	0.458693
State D	Pthlh	1.18188e-27	0.474888
State D	Ptprf	9.16322e-38	0.510511
State D	Rab25	1.01597e-28	0.512251
State D	Rab38	1.23749e-11	0.411481
State D	Ripk4	1.17999e-27	0.481214
State D	Sema3c	5.49784e-16	0.478433
State D	Serinc2	1.90066e-07	0.583877
State D	Serpinb5	6.06395e-57	0.583474
State D	Sfn	5.66443e-45	0.593471
State D	Sh2d5	2.9563e-15	0.562974
State D	Slc9a3r1	6.22434e-05	0.452553
State D	Spint2	8.28095e-17	0.579007
State D	Sprr1a	6.7921e-47	0.52185
State D	Sprr1b	1.29942e-26	0.567466
State D	St14	2.26623e-25	0.504866
State D	Sult2b1	8.87825e-12	0.482645
State D	Tacstd2	1.22096e-41	0.61212
State D	Tjp2	0.000193524	0.470224
State D	Tmigd1	1.42773e-13	0.467787
State D	Tmprss11b	4.27696e-32	0.477853
State D	Tmprss11e	2.009e-47	0.670298
State D	Tspan1	7.1736e-18	0.517221
State D	Upk3bl	1.96202e-30	0.412692
State D	Urah	3.70616e-20	0.533463
State D	Wfdc2	3.59696e-12	0.483778
State D	Zfp750	1.10939e-15	0.403475
State E	Asph	0.00221264	0.426795
State E	Bdh2	0.0217358	0.473339
State E	Bgn	7.8976e-35	0.670004
State E	Brd3	0.0224623	0.403264
State E	Ccl2	3.47216e-10	0.592558
State E	Ccl7	9.14222e-13	0.568703
State E	Cd302	4.35225e-06	0.449486
State E	Cdr2l	1.56461e-07	0.404174
State E	Col1a1	1.95669e-23	0.604012
State E	Col1a2	1.53149e-31	0.575001
State E	Col3a1	1.02949e-21	0.52296
State E	Col6a1	9.99793e-27	0.617037
State E	Col6a2	4.36417e-23	0.553597
State E	Col6a3	6.57481e-15	0.474224
State E	Cpq	0.000994208	0.440071
State E	Cthrc1	9.18915e-09	0.414949
State E	Dclk1	5.30903e-09	0.628745
State E	Efemp1	0.00156891	0.528178
State E	Efemp2	0.00107247	0.614064
State E	Enpp2	1.52126e-15	0.4982
State E	Fas	0.00350664	0.410306
State E	Fcgrt	5.20703e-25	0.498195
State E	Fgf7	3.1685e-12	0.448719
State E	Gas7	0.000323213	0.415393
State E	Glipr2	3.84082e-09	0.589753
State E	Gng11	0.0018272	0.412831
State E	Gstm1	0.00131362	0.535341
State E	Gstm2	0.00495207	0.452971
State E	Igfbp4	0.000166611	0.437128
State E	Irf1	0.00341198	0.443315
State E	Lcn2	7.1181e-23	0.533742
State E	Ldah	0.0364077	0.435847
State E	Lgals9	0.00261123	0.583219
State E	Lox	6.08056e-16	0.457808
State E	Ly6c1	0.0291178	0.557382
State E	Matn2	0.000391431	0.428793
State E	Mgp	2.79017e-09	0.467285
State E	Myef2	0.00704268	0.401665
State E	Nrep	0.000758564	0.500978
State E	Pcolce	3.5456e-08	0.488458
State E	Pdgfrl	1.264e-07	0.481556
State E	Prune2	0.000120871	0.631686
State E	Ptn	2.09906e-06	0.471343
State E	Rcn3	1.52639e-20	0.6191
State E	Serpine2	0.000734123	0.443966
State E	Serpinf1	8.43383e-20	0.669936
State E	Slc38a4	3.60869e-18	0.575796
State E	Slc43a3	5.33174e-26	0.638953
State E	Tbck	0.00638269	0.527496
State E	Tfpi	0.0021165	0.424404
State E	Tgfbr3	5.80838e-05	0.447373
State E	Tnfrsf9	0.000672714	0.59323
State E	Vcam1	4.34225e-16	0.470049
State E	Vcan	1.61446e-07	0.537629
State E	Vim	3.33281e-11	0.439218

## Sheet: ST2 - Heterogeneity
Differentially dispersed genes (logFC COV > 1) for each cell state
State A	State B	State C	State D	State E
Cox5a	Stx4a	Vwa7	Itga2	Ddx3x
Dazap2	Uqcrc2	Tex15	Sparc	Kif5b
Ndufa9	Ebp	Rrm2b	Nipal4	Ddx5
Atp5f1	Sh3bgrl	Abca2	Cpne5	Gnaq
Hk2	Zfp330	Pink1	Hspa9	Eif3a
Pfdn5	Aars	Ccdc22	P4hb	Il6
Rhoc	Idh3a	Uba7	Fn1	Tmem234
Mrpl2	Nptn	Prdm1	Pdpn	Chchd6
Atp5d	Tmed3	Zfp704	Cdkl2	Kdm5a
Rps11	Mycbp2	Zrsr1	Cald1	Bhlhe41
Rpl8	Mzt1	Adamts16	Osbpl3	Rbm5
Cavin1	Trmt13	Mill1	Tacc2	Ripor2
Cwc15	Larp4b		Morc4	Mospd3
Atp6v1f	Chmp2a		Nktr	Sbno1
Ralb	Cct2		AA467197	Camk4
Myo9b	Lrrc58		Daam1	Lifr
Cstb	Zyg11b		Uvssa	Map6
Prdx2	Tmx4		Fzd1	Cspp1
Pafah1b3	Eif2s3x		Lgals1	Ttc26
Ergic3	Tubg1			Gda
Rps9	Rsf1			Dnajc25
Cdc42	Ndufa3			Ifi207
Cdk4	Apex1			Cyp4v3
Tspan31
Lrrc8a
0610009B22Rik
Rhoa
Ubc
Dynll1
Srp14
Nedd8
Tbrg1
Pgam1
Rpl15
Rps5
Timm23
Psmb1
Tmem208
Atp6v0e
Psma2
Dstn
Atp5e
Ube2a
Slc25a5
Psmb6
Atox1
Mdh2
D8Ertd738e
Snx3
Ndufa12
Rab1a
Actr2
Snrpd3
Mdh1
Rack1
Supt4a
Drg2
Psmd12
Txndc17
Ywhae
Eif2s1
Gdi2
Ssr1
Prelid1
Uqcrb
Cetn3
Hnrnpk
Med10
Vdac2
Arf4
Spcs1
Ctsb
Slc39a14
Sub1
Psme1
Cct5
Eif3h
Eif3e
Rbx1
Tomm22
Ndufa6
Twf1
Smdt1
Litaf
Igsf11
Ndufb4
Ap2m1
Atp5j
Atp5o
Cox14
P3h3
Myl12a
Pfdn1
Txnl1
Rps14
Otub1
Prdx5
Sfr1
Ndufb8
Acot9
Rps26
Ifitm3
Cct8
Hprt
Uqcrc1
Rpl14
Eef1b2
Sumo1
Mrpl30
Cnot9
Fcgr2b
Prdx6
Psmb7
Yme1l1
Ndufa8
Chrna1
Eif3m
Pdia3
Cst3
Psma7
Ndufb5
Pld1
Anxa5
Ssr3
Nras
S100a11
4933434E20Rik
Rps20
Txn1
Scp2
Tmem59
Ybx1
Prdx1
Eif3i
Psmb2
Sh3bgrl3
Psmc2
Park7
Tomm7
Emilin1
Grpel1
Nsun7
Paics
Vps29
Polr1d
Gigyf1
Anxa4
Golt1b
Pdcd5
Blm
Psmc4
Ndufc2
Rps3
Uqcrc2
Rexo5
Ndufb11
Plp2
Slc25a4
Tpm4
Cox4i1
Hsbp1
Gabarapl2
Wdr59
Mns1
Anxa2
Psma4
Etfa
Cox7a2
Mb21d1
Ppib
Rpl4
Fanca
Ank2
Pebp1
Eif3l
Brk1
Wbp2
Atp5h
Cops4
Ndufa3
Ndufa13
Skp1a
Btg1
Cox6b1
Ndufc1
4930427A07Rik
H2-DMb2
Rps16
Cd81
Garnl3
Pogz
Ube2l3
Timm8b
Atp6v1g1
Zer1
Ypel5
Tax1bp3
Cchcr1
Ppp1ca
St8sia4
Selenow
Poldip3
Rpl37
S100a10
Tbca
Usp22
Sem1
Rpl7
Smim7
AY074887
Uqcrq
Rpl18a
Rpl37a
Dynlrb1
Tspyl1
Sacs
Ccdc6
Rps23
2410015M20Rik
Atp5k
Plcb1
Bzw1
Fam83a
Rnf7
Sec61b
Eif3k
Txlna
Ech1
Mrps21
Spcs3
Miga1
Mrfap1
Cope
Cfl1
Cebpb
Rab31
Rpl32
Sdhc
Gm5148
Usf2
Rpl5
Uqcr10
Ndufs8
Rpl3
Gstp1
Tmem263
Copz1
Cox5b
Zfp229
Rps12
Pgk1
Zfp398
Mrpl42
Rpl35
Rpl27
Uqcrh
Rplp0
Tcp1
Gng5
Psma5
Syt11
Psmb3
Capza1
Tmem256
Rpl23
Pcnp
Cebpd
Ppia
Ube2n
Ywhaq
Sarnp
Abracl
Rpl39
Lamtor5
Pet100
Ier3ip1
Snrpe
Rps13
Tma7
Rpl41
Dynlt1b

## Sheet: ST3 - Pseudtransition genes
Pseuotransition genes and associated gene clusters
Gene	Cluster
Zfp951	I
Zfp746	I
Zfp397	I
Xiap	I
Wdr4	I
Vmp1	I
Ube2b	I
Synpo	I
Sumf1	I
Smyd2	I
Slc7a6	I
Sh3rf1	I
Setd3	I
Runx3	I
Rprd1a	I
Rec114	I
Rabgap1	I
Ppp1r2	I
Pof1b	I
Phtf2	I
Pcdh18	I
Pbx1	I
Pard3.1	I
NR_046233	I
Naa16	I
Myo18a	I
Myl12a	I
Map4k5	I
Malsu1	I
Luzp1	I
Lasp1	I
Kdm7a	I
Ikzf2	I
Hmgcl	I
Gm2a	I
Gm14295	I
Glul	I
Gltscr1l	I
Gfpt1	I
Fuca2	I
Fam91a1	I
Fam103a1	I
Eps15l1	I
Epc1	I
Ebpl	I
Dock7	I
Ctsl	I
Ctif	I
Csnk2a1	I
Cdc42	I
Cd47	I
Ccdc189	I
Alkbh8	I
Zfp330	II
Zfp300	II
Zfp292	II
Zfhx3	II
Zbed5	II
Ypel5	II
Ybey	II
Vps37a	II
Vps35	II
Utp6	II
Ube2r2	II
Ube2l3	II
Ttc3	II
Trappc4	II
Tnfsf10	II
Tm2d2	II
Tiprl	II
Tet3	II
Synrg	II
Srrm2	II
Srp72	II
Spg21	II
Sos2	II
Skp1a	II
Sh3bgrl	II
Sccpdh	II
Scaf11	II
Sbno1	II
Rtkn2	II
Rsl24d1	II
Rps19	II
Rpl4	II
Rnf111	II
Ripor2	II
Rcc2	II
Rbm48	II
Rbm34	II
Ptpn7	II
Ptpn13	II
Ptcra	II
Psme4	II
Psenen	II
Poldip3	II
Plp2	II
Pitpnc1	II
Pebp1	II
Pcm1	II
Ogt	II
Nptn	II
Nktr	II
Nectin1	II
Mrpl54	II
Mif	II
Map1lc3b	II
Lrrc58	II
Lrrc20	II
Lrrc2	II
Lrrc17	II
Lman2	II
Leprot	II
Lamtor1	II
Klhl42	II
Ist1	II
Ireb2	II
Igbp1	II
Hyal3	II
Hsbp1	II
Heatr5a	II
Gsta4	II
Gsr	II
Golim4	II
Golgb1	II
Gbas	II
Gabarapl2	II
Fam96a	II
Fam91a1	II
Elf1	II
Eif3l	II
Eif1	II
Eef1a1	II
Dnajc13	II
Dctn5	II
Cramp1l	II
Cpe	II
Cox6b1	II
Cox6a1	II
Cox4i1	II
Colec12	II
Cnpy4	II
Cnot7	II
Cmc1	II
Chmp2a	II
Cenpu	II
Cd300a	II
Cbln3	II
Camk4	II
Bud31	II
Btaf1	II
Brip1	II
Brd7	II
Bach2	II
Atp6v1g1	II
Atp6v1f	II
Atp5l	II
Atp5j2	II
Atp11a	II
Arid2	II
Arhgef16	II
Arhgap5	II
Apopt1	II
Apol6	II
Anxa2	II
Adrm1	II
Acta2	II
1700025G04Rik	II
Znhit1	III
Zfp810	III
Zfp750	III
Zfp316	III
Zfp287	III
Zc3h4	III
Zc3h12c	III
Yy1	III
Utp18	III
Utp11l	III
Usp22	III
Uimc1	III
Ube2l3	III
Ube2f	III
Tubb5	III
Tti1	III
Ttf1	III
Tsc22d1	III
Traf2	III
Tra2b	III
Tor4a	III
Tmf1	III
Tfb2m	III
Tanc1	III
Swi5	III
Sumo1	III
Sub1	III
St14	III
Sssca1	III
Ssna1	III
Ssh2	III
Srp54b	III
Sptbn1.1	III
Slc35b1	III
Skp1a	III
Sh3bgrl2	III
Senp1	III
Sec61a1	III
Scrn3	III
Rhbdd2	III
Rdh1	III
Rangrf	III
Rab3gap1	III
Psmd11	III
Psma7	III
Psma3	III
Ppp2r1b.1	III
Ppcdc	III
Pomp	III
Pole4	III
Pno1	III
Pmm2	III
Plppr3	III
Plekhb2.1	III
Pi4k2b.1	III
Pelp1	III
Pef1	III
Pbk	III
Pa2g4	III
Nup107	III
Nudt8	III
Nrd1	III
NM_146109	III
NM_001101561	III
NM_001037166	III
Nedd8	III
Ndufaf7	III
Nap1l4	III
Msh6	III
Msh2	III
Mrpl28	III
Mon1a	III
Mms22l	III
Mlh1	III
Mex3c	III
Mettl23	III
Mettl10	III
Mdh1	III
Mcmdc2	III
Manf	III
Lmtk2	III
Limd2	III
Lca5	III
Larp7	III
Kxd1	III
Kmt2e	III
Klhl42	III
Kdm5b	III
Immp1l	III
Hoxa7	III
Hmgb2	III
Hk2	III
Hat1	III
H2.T24	III
Gtpbp1	III
Gtf3c6	III
Gstt3	III
Gstp1	III
Gm12185	III
Frmd8	III
Foxm1	III
Flot1	III
Fam84b	III
Fam58b	III
Fam188a	III
Fam111a	III
Erh	III
Eme1	III
Emc7	III
Emc10	III
Eif2s1	III
Eif1ad	III
E2f1	III
Ddx27	III
Dck	III
D6Wsu163e	III
Cxxc1	III
Csnk1e	III
Cpsf2	III
Chek2	III
Chchd1	III
Cenpu	III
Cenpf	III
Cdca8	III
Cd300a	III
Ccs	III
Ccnb2	III
Casp9	III
Aurkb	III
Atpaf2	III
Atad3a	III
Asb3	III
Arntl2	III
Arl8a	III
Ankrd27	III
Ank	III
Alkbh5	III
Alg14	III
Ahcy	III
Agtrap	III
Adsl	III
Acta2	III
Zpr1	IV
Zfp9	IV
Zfp248	IV
Zeb2	IV
Zdhhc4	IV
Zbed5	IV
Ythdf2	IV
Yrdc	IV
X6030458C11Rik	IV
X3110002H16Rik	IV
X2700029M09Rik	IV
X1110038F14Rik	IV
Wdyhv1	IV
Vim	IV
Uqcr11	IV
Uqcc2	IV
Txn2	IV
Tmem120a	IV
Thumpd3	IV
Tex261	IV
Tex15	IV
Tango2	IV
Taf3	IV
Stra13	IV
Stk38l	IV
Srrd	IV
Sod2	IV
Smim15	IV
Smap1	IV
Slc7a1	IV
Slc25a24	IV
Slc20a2	IV
Sh2d5	IV
Sema3c	IV
Sdhaf3	IV
Rrp15	IV
Rps6	IV
Rps2	IV
Rps10	IV
Rpl36	IV
Rpl15	IV
Rock2	IV
Rnaseh1	IV
Rab3c	IV
Rab11a	IV
R3hcc1	IV
Pxdn	IV
Pwp1	IV
Ptrh1	IV
Psma1	IV
Ppil4	IV
Pon2	IV
Pom121	IV
Polr3h	IV
Plekhj1	IV
Plag1	IV
Pigu	IV
Phpt1	IV
Pdss1	IV
Pdpn	IV
Pcnp	IV
Pank4	IV
Ogfod3	IV
Ocln	IV
NR_045859	IV
Nprl2	IV
Nom1	IV
Nme4	IV
NM_177047	IV
NM_001164772	IV
Ndufb8	IV
Ndufa4	IV
Ndfip1	IV
Nck1	IV
Mrps21	IV
Mrpl47	IV
Mllt11	IV
Mid2	IV
Mettl16	IV
Mccc2	IV
Lsm1	IV
Lrrc16a	IV
Litaf	IV
Letmd1	IV
Kpna1	IV
Igf2bp1	IV
Ifngr2	IV
Hspa9	IV
Hnrnph2	IV
Hmgn1	IV
Gpc1	IV
Gltp	IV
Gle1	IV
Gfer	IV
Gde1	IV
Fah	IV
Etfb	IV
Esrp1	IV
Ercc3	IV
Eps8	IV
Emc2	IV
Elp4	IV
Dusp8	IV
Dph6	IV
Dnm2.1	IV
Dhcr24	IV
Dgcr6	IV
Ddb1	IV
Cycs	IV
Cpne8	IV
Commd5	IV
Ciapin1	IV
Chchd2	IV
Ccdc43	IV
Bnip2	IV
Bid	IV
Asnsd1	IV
Arf5	IV
Ap3s2	IV
Ap2s1	IV
Alkbh1.1	IV
Agk	IV
Aebp2	IV
Abce1	IV
38047	IV

## Sheet: ST4 - Transition TFs
Transcription factors regulating non-cell autonomous Wnt activation
Rest
Smad1
Ctcf
Asxl1
Rcor2
Mef2a
Top2b
Nr3c1
Pbx1
Tbp
Rad21
Clock
Smarcd1
Rarb
Padi4
Bcl6
Elf1
Rela
Rcor3
Kdm6a
Foxo1
Mecom
Elk3
Rxra
Dcp1a
Cnot3
Ar
Klf5
Gata6
Brd4
Cux1
Gata3
Srf
Prdm5
Thap11
Chd1
Foxm1
Jund
Sox2
Hoxb4
Ccnd1
Hoxb7
Jun
Nanog
Yy1
Ppard
Sox9
Egr1
Ttf2
Mybl2
Tcf4
Sin3b
Atf3
Xrn2
Trim28
Vdr
Phf8
Klf4
E2f4
Kdm5b
E2f1
Smad4
Smad3
Bcl3
